# Supplementary material for: Harnessing Bio-Immobilized ZnO/CNT/Chitosan Ternary Composite Fabric for Enhanced Photodegradation of a Commercial Reactive Dye
Source: Molecules. 2023 Sep 6;28(18):6461. doi: 10.3390/molecules28186461 (PMC10536000; doi:10.3390/molecules28186461)
Supplement: Supplementary file 1 [file molecules-28-06461-s001.zip]

Archive with 1 entries (1 files):
- molecules-2560296-supplementary.pdf
